# Supplementary material for: The RNA binding protein SORBS2 suppresses metastatic colonization of ovarian cancer by stabilizing tumor-suppressive immunomodulatory transcripts
Source: Genome Biol. 2018 Mar 16;19:35. doi: 10.1186/s13059-018-1412-6 (PMC5857099; doi:10.1186/s13059-018-1412-6)
Supplement: Supplementary file 1 — Table S1. A high-priority list of 145 RBP genes associated with ovarian cancer aggressiveness. (XLSX 12 kb) [file 13059_2018_1412_MOESM1_ESM.xlsx]

## Sheet: Sheet1
Table S1. A high-priority set of 145 RBP genes associated with ovarian cancer aggressiveness.
Gene name
ACAA2
ANP32B
ASCC1
BCCIP
BTF3
C15orf52
C16orf80
C4BPA
CAST
CCAR1
CCDC137
CCT3
CCT4
CEBPZ
CIRBP
CIRH1A
CLTC
CNN3
CSRP1
CXorf57
DBR1
DCN
DDX46
DDX50
DDX55
DHX15
DHX57
DZIP3
EED
EEF1A1
EEF1G
EIF1
EIF3D
EIF4A2
EIF5
EIF5A2
ELAVL2
EMG1
EPPK1
EZR
FAM46A
FAM98B
FIP1L1
FNDC3A
FSCN1
GSPT2
HEATR1
HEATR6
HLTF
HMGB3
HNRNPA1
HNRNPR
HSP90AB1
HSPA8
IFI16
IPO5
ISG20L2
KHDRBS3
KIF1C
KPNA2
L3MBTL3
LGALS3
LIN28B
MBNL3
MEX3A
MEX3C
MEX3D
MRPL19
MRPS23
MRPS35
MYEF2
NAP1L1
NAP1L4
NCL
NOL11
NUSAP1
PARP10
PARP14
PCBP2
PCDH20
PHF5A
PPHLN1
PRPF40A
PRPF4B
PWP1
QKI
R3HDM1
RAVER2
RBM26
RBM45
RBM8A
RBMS1
RBMS3
RBMX
RBPMS
RBPMS2
RC3H2
RCAN2
RDX
RIMS1
RPF2
RPL15
RPL22
RPL3
RPL5
RPL7
RPS12
RTN4
SAMD4A
SAP18
SCG3
SEC23IP
SNRPB2
SNRPC
SNRPG
SNRPN
SORBS2
SPATS2L
SPTBN1
SRP68
STAU2
SUB1
SUPV3L1
SYNE1
TCERG1
TCP1
TDRD3
TFB2M
THUMPD1
TIAL1
TIPARP
TNPO1
TNRC6C
TTC14
TUBB2B
U2AF1
UBE2I
UCHL5
WDR33
YARS2
ZC3H12C
ZC3H13
ZCCHC17
ZCCHC9
ZNF239
