# Supplementary material for: The RNA binding protein SORBS2 suppresses metastatic colonization of ovarian cancer by stabilizing tumor-suppressive immunomodulatory transcripts
Source: Genome Biol. 2018 Mar 16;19:35. doi: 10.1186/s13059-018-1412-6 (PMC5857099; doi:10.1186/s13059-018-1412-6)
Supplement: Supplementary file 3 — Table S2. The relative SORBS2 expression in ovarian cancer cell lines of different molecular subtypes. (XLSX 11 kb) [file 13059_2018_1412_MOESM3_ESM.xlsx]

## Sheet: Sheet1
Table S2. The relative SORBS2 expression in ovarian cancer cell lines of different molecular subtypes
Cell line	Relative SORBS2 expression value	Subtype
OVSAHO	0.21018	Immunoreactive
OVTOKO	0.9122	Immunoreactive
OV56	1.54638	Immunoreactive
A2780s	0.04898	Immunoreactive
SKOV3	0.54748	Immunoreactive
CAOV3	2.08957	Immunoreactive
COLO-720E	2.24537	Differentiative
OVISE	0.01383	Proliferative
OV90	0.01696	Proliferative
KURAMOCHI	0.0382	Proliferative
OVCAR4	0.09591	Proliferative
OVCAR3	0.61241	Proliferative
COV434	0.00065	Proliferative
COV644	0.63577	Proliferative
COV362	1.19784	Proliferative
COV504	0.53336	Mesenchymal
