# Supplementary material for: The RNA binding protein SORBS2 suppresses metastatic colonization of ovarian cancer by stabilizing tumor-suppressive immunomodulatory transcripts
Source: Genome Biol. 2018 Mar 16;19:35. doi: 10.1186/s13059-018-1412-6 (PMC5857099; doi:10.1186/s13059-018-1412-6)
Supplement: Supplementary file 4 — Table S3. Gene names for the transcripts potentially bound and stabilized by SORBS2 in ovarian cancer. (XLSX 15 kb) [file 13059_2018_1412_MOESM4_ESM.xlsx]

## Sheet: Sheet1
Table S3. The list of gene names for the transcripts potentially bound and stabilized by SORBS2 in ovarian cancer
Gene symbol	Gene name	Subcellular location
ADAMTS5	A disintegrin and metalloproteinase with thrombospondin motifs 5	Nucleus
ADSSL1	Adenylosuccinate synthase like 1	Cytoplasm
AKAP9	A kinase (PRKA) anchor protein 9	Cytoplasm
AKR1C1	Aldo-keto reductase family 1, member C1	Cytoplasm
ALG10B		Cytoplasm
	ALG10B, alpha-1,2-glucosyltransferase
ANKRD12	Ankyrin repeat domain-containing protein 12	Nucleus
BACH1	Transcription regulator protein BACH1	Nucleus
BIRC3	Baculoviral IAP repeat-containing protein 3	Cytoplasm, nucleus
BMPER	BMP-binding endothelial regulator protein	Secreted
BRMS1L	Breast cancer metastasis-suppressor 1-like	Nucleus
BRWD1	Bromodomain and WD repeat-containing protein 1	Cytoplasm, nucleus
C1QTNF1	Complement C1q tumor necrosis factor-related protein 1	Secreted
C2orf88	Small membrane A-kinase anchor protein	Membrane
CACNA1G		Cytoplasm, membrane
	Calcium channel, voltage-dependent, T type, alpha 1G subunit
CCDC62		Nucleus, membrane
	Coiled-coil domain containing 62
CCDC71L	Coiled-coil domain containing 71-like	Cytoplasm
CD83	CD83 molecule	Membrane
CDKN2D	Cyclin-dependent kinase 4 inhibitor D	Cytoplasm, nucleus
CENPE		Cytoplasm
	Centromere-associated protein E
CENPF	Centromere protein F	Cytoplasm, nucleus
CENPU	Centromere protein U	Cytoplasm, nucleus
CEP135	Centrosomal protein of 135 kDa	Cytoplasm
CEP350	Centrosome-associated protein 3	Cytoplasm, nucleus
CHRNA10	Neuronal acetylcholine receptor subunit alpha-10	Membrane
CLK4	Dual specificity protein kinase CLK4	Nucleus
CMAHP	Inactive cytidine monophosphate-N-acetylneuraminic acid hydroxylase	Cytoplasm
COL15A1	Collagen alpha-1(XV) chain	Cytoplasm
CPM	Carboxypeptidase M	Membrane
CRIP2	Cysteine-rich protein 2	Nucleus
EBLN2	Endogenous Bornavirus-like nucleoprotein 2	Nucleus
EDNRB	Endothelin B receptor	Cytoplasm, membrane
EPHX1	Epoxide hydrolase 1	Cytoplasm
EPM2A	Laforin	Cytoplasm
FAM63B	Family with sequence similarity 63, member B	Nucleus
FBXO25		Nucleus
	F-box only protein 25
GBP2	Guanylate-binding protein 2	Cytoplasm
GLCCI1	Glucocorticoid-induced transcript 1 protein	Nucleus
GUCY1A2	Guanylate cyclase soluble subunit alpha-2	Cytoplasm
HIST1H2BJ	Histone H2B type 1-J	Nucleus
IGF1R	Insulin-like growth factor 1 receptor	Membrane
IL17D	Interleukin-17D	Secreted
ING3	Inhibitor of growth protein 3	Nucleus
INO80D	INO80 complex subunit D	Nucleus
KIAA1109	Uncharacterized protein KIAA1109	Membrane
KYNU	Kynureninase	Cytoplasm
LCORL	Ligand-dependent nuclear receptor corepressor-like protein	Nucleus
LGALS3BP	Lectin, galactoside-binding, soluble, 3 binding protein	Secreted
MAGED2	Melanoma-associated antigen D2	Membrane
MAPK4	Mitogen-activated protein kinase 4	Cytoplasm, nucleus
MFSD12	Major facilitator superfamily domain-containing protein 12	Membrane
MTUS1	Microtubule-associated tumor suppressor 1	Nucleus and cytoplasm
MXD3		Nucleus
	MAX dimerization protein 3
N4BP3	NEDD4-binding protein 3	Cytoplasm
NCCRP1	F-box only protein 50	Membrane
NDUFV2	NADH dehydrogenase [ubiquinone] flavoprotein 2, mitochondrial	Cytoplasm
NHS	Nance-Horan syndrome protein	Membrane
NPAT	Protein NPAT	Nucleus
NR4A3	Nuclear receptor subfamily 4 group A member 3	Nucleus
PLXNC1	Plexin-C1	Membrane
PNPLA8	Calcium-independent phospholipase A2-gamma	Cytoplasm, nucleus
PRSS56	Serine protease 56	Cytoplasm
PTCD1	Pentatricopeptide repeat domain 1	Membrane
RNF150	RING finger protein 150	Membrane
RRAS2	Ras-related protein R-Ras2	Membrane
RRP9	U3 small nucleolar RNA-interacting protein 2	Nucleus
SBK3	Uncharacterized serine/threonine-protein kinase SBK3	Cytoplasm
SCN1B	Sodium channel subunit beta-1	Membrane, Secreted
SELM	Selenoprotein M	Cytoplasm, nucleus
SNAI1	Zinc finger protein SNAI1	Nucleus
SPOPL	Speckle-type POZ protein-like	Nucleus
ST3GAL6	Type 2 lactosamine alpha-2,3-sialyltransferase	Cytoplasm
STEAP4	STEAP family member 4	Cytoplasm
STK32C	Serine/threonine-protein kinase 32C	Cytoplasm
SUSD2		Membrane
	Sushi domain containing 2
SYNE2	Nesprin-2	Nucleus
TAGLN	Transgelin	Cytoplasm
TFPI	Tissue factor pathway inhibitor	Secreted
TRIM29	Tripartite motif-containing protein 29	Nucleus
TTC13	Tetratricopeptide repeat domain 13	Nucleus
USP31	Ubiquitin specific peptidase 31	Cytoplasm
WFDC1	WAP four-disulfide core domain protein 1	Secreted
WNT9A	Protein Wnt-9a	Secreted
ZBTB10	Zinc finger and BTB domain-containing protein 10	Nucleus
ZC3H6	Zinc finger CCCH domain-containing protein 6	Cytoplasm
ZDBF2	DBF4-type zinc finger-containing protein 2	Cytoplasm
ZDHHC11	Probable palmitoyltransferase ZDHHC11	Membrane
ZIC5	Zic family member 5	Nucleus
ZKSCAN2	Zinc finger protein with KRAB and SCAN domains 2	Nucleus
ZNF221	Zinc finger protein 221	Nucleus
ZNF546	Zinc finger protein 546	Cytoplasm, nucleus
ZNF777	Zinc finger protein 777	Nucleus
