# Supplementary material for: The RNA binding protein SORBS2 suppresses metastatic colonization of ovarian cancer by stabilizing tumor-suppressive immunomodulatory transcripts
Source: Genome Biol. 2018 Mar 16;19:35. doi: 10.1186/s13059-018-1412-6 (PMC5857099; doi:10.1186/s13059-018-1412-6)
Supplement: Supplementary file 5 — Table S4. Enrichment of gene ontology biological processes and KEGG pathways for the transcripts potentially bound and stabilized by SORBS2 in ovarian cancer. (XLSX 12 kb) [file 13059_2018_1412_MOESM5_ESM.xlsx]

## Sheet: Sheet1
Table S4. Enrichment of GO biological processes and GO KEGG pathways for the transcripts potentially bound and stabilized by SORBS2 in ovarian cancer
GO Biological Processes	P-value	Combined score
Regulation of atrial cardiac muscle cell membrane depolarization (GO:0060371)	0.000563	2.23
Kinetochore assembly (GO:0051382)	0.001097	2.45
Kinetochore organization (GO:0051383)	0.001546	2.54
Metaphase plate congression (GO:0051310)	0.002664	2.45
Establishment of chromosome localization (GO:0051303)	0.005295	2.26
Negative regulation of intrinsic apoptotic signaling pathway in response to DNA damage (GO:1902230)	0.005738	2.48
Regulation of transcription involved in G1/S transition of mitotic cell cycle (GO:0000083)	0.006198	2.32
Regulation of intrinsic apoptotic signaling pathway in response to DNA damage (GO:1902229)	0.009294	2.31
Regulation of membrane depolarization (GO:0003254)	0.01045	2.28
Membrane depolarization during action potential (GO:0086010)	0.01294	2.2
GO KEGG Pathways	P-value	Combined score
FoxO signaling pathway_Homo sapiens_hsa04068	0.02285	0.95
Long-term depression_Homo sapiens_hsa04730	0.03056	1
Metabolism of xenobiotics by cytochrome P450_Homo sapiens_hsa00980	0.04369	0.92
Adherens junction_Homo sapiens_hsa04520	0.04477	0.93
Transcriptional misregulation in cancer_Homo sapiens_hsa05202	0.049	0.87
Proteoglycans in cancer_Homo sapiens_hsa05205	0.06546	0.98
Circadian entrainment_Homo sapiens_hsa04713	0.06965	0.93
Melanogenesis_Homo sapiens_hsa04916	0.07612	0.91
Pathways in cancer_Homo sapiens_hsa05200	0.1073	0.99
cGMP-PKG signaling pathway_Homo sapiens_hsa04022	0.1763	0.84
