# Supplementary material for: The RNA binding protein SORBS2 suppresses metastatic colonization of ovarian cancer by stabilizing tumor-suppressive immunomodulatory transcripts
Source: Genome Biol. 2018 Mar 16;19:35. doi: 10.1186/s13059-018-1412-6 (PMC5857099; doi:10.1186/s13059-018-1412-6)
Supplement: Supplementary file 6 — Table S5. Antibodies used in this study. (XLSX 11 kb) [file 13059_2018_1412_MOESM6_ESM.xlsx]

## Sheet: Sheet1
Table S5. Antibodies used in this study.
Antibody name	Application in this study	Catalog Number	Company
SORBS2	Western blotting and IHC	ab73444	Abcam
cleaved caspase 3	IHC	ab13847	Abcam
WFDC1	Western blotting	ab126846	Abcam
WFDC1	IHC	HPA031411	Sigma
Ki-67	IHC	ab15580	Abcam
IL-17D	Western blotting and IHC	ab77185	Abcam
Flag	Western blotting and IP	F3165	Sigma
β-actin	Western blotting	ab8226	Abcam
HLA-DR(human)	Flow cytometry	556643	BD Bioscience
CD14(human)	Flow cytometry	555397	BD Bioscience
CD206(human)	Flow cytometry	321121	BioLegend
CD45(murine)	Flow cytometry	103127	BioLegend
CD11b(murine)	Flow cytometry	101230	BioLegend
GR-1(murine)	Flow cytometry	108416	BioLegend
CD206(murine)	Flow cytometry	141703	BioLegend
