# Supplementary material for: The RNA binding protein SORBS2 suppresses metastatic colonization of ovarian cancer by stabilizing tumor-suppressive immunomodulatory transcripts
Source: Genome Biol. 2018 Mar 16;19:35. doi: 10.1186/s13059-018-1412-6 (PMC5857099; doi:10.1186/s13059-018-1412-6)
Supplement: Supplementary file 7 — Table S6. Primer sequences for selected genes. (XLSX 12 kb) [file 13059_2018_1412_MOESM7_ESM.xlsx]

## Sheet: Sheet1
Table S6. Primer sequences for selected genes
Gene	Sequences
Human
SORBS2	Forward 5'-TGATAAATGAATAATTCTCTTTGATGCC-3'
	Reverse 5'-AATTACCTGGAAGCCAGGTATGAA-3'
WFDC1	Forward 5'-CAGTCTTAGACTGGCTGGTGCAG-3'
	Reverse 5'-TCCTCCGTGGTGCTGCAC-3'
IL-17D	Forward 5'-CAGGTACCTGCCTGAAGCCTACTGC-3'
	Reverse 5'-CAGCAGGAGCTTGGCGCCCTGTTTG-3'
BMPER	Forward 5'-ACATCGACCTGGATGGCTAC-3'
	Reverse 5'-CCCTCCAAGATTCAGCAAAG-3'
C1QTNF1	Forward 5'-GCCGAGAGGGCTGAAGAAC-3'
	Reverse 5'-ATAGTGATGTTGATCTGGGGCAC-3'
TFPI	Forward 5'-CTTCTGTATGCCTGCTGC-3'
	Reverse 5'-CTGGGAACCTTGGTTGAT-3'
WNT9A	Forward 5'-TGAGAAGAACTGCGAGAGCA-3'
	Reverse 5'-CTCCACATAGCAGCACCAAC-3'
LGALS3BP	Forward 5'-AATGTCACCATGAGTGTGG-3'
	Reverse 5'-ACTGACGACAGGGTGATG-3'
WFDC1_3UTR_1	Forward 5'-TGACCCTCACAGTTCACATTC-3'
	Reverse 5'- TCCCACAAAGTCACCCAAC-3'
WFDC1_3UTR_2	Forward 5'- AGCTCTGGGTCCCTGTTT-3'
	Reverse 5'- GCTTCAGAAATGCTTTCATGGG-3'
IL-17D_3UTR_1	Forward 5'- GCTTCCTAGAAGTTACTGAATGC-3'
	Reverse 5'- GAAATAGTTTGTTGACTGGAGCA-3'
IL-17D_3UTR_2	Forward 5'- CTTCTTCTGTGCTGGAGATGTT-3'
	Reverse 5'- TGCTGTTGCTTACTTAAGGTTTATG-3'
Murine
SORBS2	Forward 5'- AATGATCGGAATCCAGAGACACT-3'
	Reverse 5'- CCTTTTGCTGCAAGAGAGGAAT-3'
WFDC1	Forward 5'- GGAGGTCACTCGTGCA-3'
	Reverse 5'- CAGCATTGCCTCCCAA-3'
IL-17D	Forward 5'- AGCTTGTCCATGCTGGAGTT-3'
	Reverse 5'- CTCTACGGGGAGGAGGACTT-3'
