# Supplementary material for: The RNA binding protein SORBS2 suppresses metastatic colonization of ovarian cancer by stabilizing tumor-suppressive immunomodulatory transcripts
Source: Genome Biol. 2018 Mar 16;19:35. doi: 10.1186/s13059-018-1412-6 (PMC5857099; doi:10.1186/s13059-018-1412-6)
Supplement: Supplementary file 8 — Table S7. Reported immune cell markers and cytokines. (XLSX 11 kb) [file 13059_2018_1412_MOESM8_ESM.xlsx]

## Sheet: Sheet1
Table S7. A list of reported immune cell markers and cytokines.
Gene name
CCL2
CXCL1
CXCL8
NAMPT
ITGAM
CD14
CD33
MRC1
FUT4
CD68
VEGFA
CSF2RA
CSF3
PTGER2
CSF1
CXCL12
S100A8
S100A9
TGFB1
CXCL5
IL1B
IL6
IL10
IL12A
IL12B
IL13
TXLNA
HIF1A
HMGB1
MMP9
PROK2
FGF2
NOS2
NOX1
ARG1
CCL7
CCL5
IL33
CCL17
CCL22
CCL24
PLAU
EGF
IL1R1
MMP7
MMP12
